# Supplementary material for: Human Serum Metabolites as Potential Mediators from Type 2 Diabetes and Obesity to COVID-19 Severity and Susceptibility: Evidence from Mendelian Randomization Study
Source: Metabolites. 2022 Jun 27;12(7):598. doi: 10.3390/metabo12070598 (PMC9319376; doi:10.3390/metabo12070598)
Supplement: Supplementary file 1 [file metabolites-12-00598-s001.zip]

Archive with 1 entries (1 files):
- metabolites-1771056-supplementary.pdf
